# Supplementary material for: Comparative genomics of the proteostasis network in extreme acidophiles
Source: PLoS One. 2023 Sep 8;18(9):e0291164. doi: 10.1371/journal.pone.0291164 (PMC10490939; doi:10.1371/journal.pone.0291164)
Supplement: S1 Table — (XLSX) [file pone.0291164.s004.xlsx]

## Sheet: Protein accession codes
					Classification based on:		Classic chaperones														AAA+ protease complexes					Periplasmatic chaperones or proteases					Stress response chaperones
Phylum	Class	Order	Family	Bacteria	Carbon metabolism	Optimal pH range	TF	DnaK	DnaJ	DjlA	CbpA	GrpE	GroEL	GroES	HtpG	ClpB	HscA	HscB	MsrA	MsrB	ClpX	ClpP	ClpA	ClpC	Lon	HtrA	YidC	FtsH	SurA	Skp	SlyD	Hsp20	Hsp31	Hsp33	CnoX	RidA
Pseudomonadota	Acidithiobacillia	Acidithiobacillales	Acidithiobacillaceae	Acidithiobacillus albertensis DSM14366	Autotrophic	Acidophilic	WP_075322976.1	WP_010637084.1	WP_075323266.1		WP_075322007.1	WP_075323267.1	WP_024893653.1	WP_010637826.1	WP_075322915.1	WP_075322735.1	WP_075322850.1	WP_075322851.1	WP_075323400.1	WP_075323399.1	WP_075322975.1	WP_010638114.1	WP_075323236.1		WP_031572373.1	WP_075323368.1	WP_075323505.1	WP_010641671.1	WP_031568473.1	WP_075322839.1	WP_024893405.1	WP_075322540.1	WP_035218802.1	WP_075322530.1	WP_065974858.1	WP_075324125.1
																							WP_143214960.1		WP_051488030.1	WP_050815996.1			WP_075322043.1			WP_010640479.1				WP_010637923.1
																																				WP_075322083.1
				Acidithiobacillus caldus ATCC51756	Autotrophic	Acidophilic	WP_004867588.1	WP_004868853.1	WP_004868852.1		WP_004869761.1	WP_004868855.1	WP_004868311.1	WP_004868309.1	WP_004868386.1	WP_004873140.1	WP_004871060.1	WP_004871058.1	WP_004870254.1	WP_004870257.1	WP_004867581.1	WP_004867586.1	WP_040131402.1		WP_004871340.1	WP_004870712.1	WP_004869461.1	WP_004868905.1	WP_004871816.1	WP_014002507.1	WP_004869537.1	WP_004869457.1	WP_004869164	WP_004868427.1	WP_004870713.1	WP_004873114.1
																							WP_004869169.1		WP_004867577.1	WP_004869203.1			WP_004870447.1
																										WP_004868450.1
				Acidithiobacillus ferridurans JCM18981	Autotrophic	Acidophilic	WP_126605173.1	WP_113526047.1	WP_113526048.1		WP_126604826.1	WP_126604346.1	WP_113526830.1	WP_009567579.1	WP_126604820.1	WP_126605612.1	WP_113527084.1	WP_126605046.1	WP_126604441.1	WP_126604440.1	WP_113526714.1	WP_172959419.1	WP_126604949.1		WP_113526563.1	BBF66006.1	WP_126604675.1	WP_113526076.1	WP_126605174.1	WP_113525893.1	WP_113526250.1	WP_172959391.1	WP_126604950.1	WP_126605210.1	WP_126604400.1	WP_113526993.1
									WP_126604078.1																WP_113526713.1				WP_113527466.1			WP_113526747.1				WP_113526814.1
									WP_126605395.1																WP_126605170.1							WP_009569199.1
				Acidithiobacillus ferrivorans SS3	Autotrophic	Acidophilic	WP_041648852.1	WP_014028065.1	WP_014028066.1		WP_014030413.1	WP_014028064.1	WP_014029645.1	WP_014029644.1	WP_014028966.1	WP_014029093.1	WP_014028525.1	WP_014028524.1	WP_014027609.1	WP_014027610.1	WP_014028809.1	WP_014028808.1	WP_014029668.1 WP_014028387.1		WP_014029724.1	WP_014027796.1	WP_014027665.1	WP_014029896.1	WP_014028389.1	WP_014028717.1	WP_014030181.1		AEM47131.1	WP_014029135.1	WP_014027797.1	WP_014030156.1
									WP_014029357.1																WP_014029737.1	WP_143217848.1			WP_014028812.1							WP_014030467.1
									WP_014028190.1																WP_049786892.1				WP_014030231.1							WP_202796618.1
				Acidithiobacillus ferrooxidans ATCC23270	Autotrophic	Acidophilic	WP_009563642.1	WP_009563301.1	WP_012537323.1		WP_012537596.1	WP_009563302.1	WP_012536194.1	WP_009567579.1	WP_012537630.1	WP_012536875.1	WP_012536278.1	WP_012536277.1	WP_009560846.1	WP_012537491.1	WP_012536430.1	WP_012536429.1	WP_012536177.1		WP_012537137.1	WP_012537430.1	WP_009560912.1	WP_009564125.1	WP_009562823.1	WP_012536529.1	WP_009562607.1	WP_012536407.1	WP_012536180.1	WP_012536503.1	WP_012537429.1	WP_012536358.1
																									WP_012536431.1	WP_230456338.1						WP_009569199.1				WP_009562648.1
																									WP_012536408.1							WP_009567699.1
				Acidithiobacillus thiooxidans ATCC19377	Autotrophic	Acidophilic	WP_075322976.1	WP_142087557.1	WP_024892959.1		WP_010640794.1	WP_142088991.1	WP_024893653.1	WP_010637826.1	WP_142086584.1	WP_142088824.1	WP_142086380.1	WP_142086381.1	WP_142087920.1	WP_010639384.1	WP_142086743.1	WP_010638114.1	WP_142087425.1		WP_142089666.1	WP_142087815.1	WP_142088342.1	WP_142089544.1	WP_142086741.1	WP_010638804.1	WP_142089277.1	WP_024894748.1	WP_031575713.1	WP_142088488.1	WP_142087750.1	WP_010637923.1
									WP_142088058.1																WP_142088917.1	WP_142087753.1			WP_142089219.1			WP_024894331.1
									WP_210434868.1																	WP_142089064.1
				Acidithiobacillus sulfuriphilus CJ-2	Autotrophic	Acidophilic	WP_123105194.1	WP_123104303.1	WP_123104301.1		WP_123101956.1	WP_123104305.1	WP_123102910.1	WP_123102908.1		WP_123105731.1	WP_123104350.1	WP_123104348.1	WP_206611791.1	WP_123104806.1	WP_123105143.1	WP_123105145.1	WP_123105610.1		WP_206611792.1	WP_123101283.1	WP_123101257.1	WP_123105462.1	WP_123105137.1	WP_123104970.1	WP_123104555.1	WP_123104382.1	WP_123105642.1	WP_123105686.1	WP_123101285.1	WP_123103751.1
																									WP_123104725.1	WP_123106244.1			WP_123101530.1							WP_123102551.1
																									WP_123105141.1	WP_123105668.1			WP_123104491.1
																									WP_123104385.1
				Acidithiobacillus sp. PG05	Autotrophic	Acidophilic	WP_009563642.1	WP_009563301.1	WP_012537323.1		WP_206383079.1	WP_009563302.1	WP_012536194.1	WP_009567579.1	WP_012537630.1	WP_012536875.1	WP_012536278.1	WP_012536277.1	WP_009560846.1	WP_012537491.1	WP_012536430.1	WP_012536429.1	WP_012536177.1		WP_012537137.1	WP_012537430.1	WP_206383099.1	WP_009564125.1	WP_009562823.1	WP_012536529.1	WP_009562607.1	WP_009567699.1	WP_012536180.1	WP_012536503.1	WP_012537429.1	WP_009562648.1
											WP_054608901.1														MBN6748627.1	WP_111122514.1						WP_012536407.1
																									WP_012536431.1
																									WP_206382824.1							WP_009569199.1
				Acidithiobacillus ferrooxidans MC 2.2	Autotrophic	Acidophilic	WP_009563642.1	WP_009563301.1	WP_041646053.1		WP_206383259.1	WP_009563302.1	WP_012536194.1	WP_009567579.1	WP_012537630.1	WP_012536875.1	WP_012536278.1	WP_012536277.1	WP_009560846.1	WP_012537491.1	WP_012536430.1	WP_180830511.1	WP_012536177.1		WP_012537137.1	WP_012537430.1	WP_206383358.1	WP_009564125.1	WP_206383258.1	WP_012536529.1	WP_009562607.1	WP_009567699.1	WP_215905585.1	WP_012536503.1	WP_012537429.1	WP_012536358.1
									WP_012537323.1		WP_206383238.1														MBN6745671.1	WP_111122514.1			WP_206383137.1			WP_012536407.1				WP_009562648.1
																									WP_012606685.1							WP_009569199.1
																									WP_206383154.1
	Alphaproteobacteria	Rhodospirillales	Acetobacteraceae	Acidiphilium angustum ATCC 35903	Heterotrophic	Acidophilic	WP_029311290.1	WP_029312204.1	WP_029312203.1	WP_029312917.1	WP_029310478.1	WP_029312205.1	WP_029310485.1	WP_029312329.1	WP_029312533.1	WP_029313176.1			WP_029311839.1	WP_029314631.1	WP_029311288.1	WP_211252764.1	WP_029311349.1		WP_029311784.1	WP_029311342.1	WP_029312620.1	WP_029311471.1	WP_029311448.1	WP_029311368.1		WP_029311837.1	WP_029314307.1	WP_029312402.1	WP_029311785.1	WP_029310552.1
									WP_029313305.1				WP_029312330.1						WP_211252818.1						WP_029311287.1				WP_029312691.1			WP_029311930.1				WP_029311515.1
				Acidiphilium cryptum JF-5	Heterotrophic	Acidophilic	WP_007422420.1	WP_007421611.1	WP_007421612.1	WP_012040385.1	WP_012040467.1	WP_007421610.1	WP_007421825.1	WP_007423235.1	WP_012040531.1	WP_011942516.1			WP_011941506.1		WP_011941871.1	WP_007422419.1	WP_007423195.1		WP_012039832.1	WP_011942157.1	WP_012039836.1	WP_007421550.1	WP_011942091.1	WP_012040068.1		WP_011941347.1	WP_007422110.1	WP_011941470.1	WP_007423347.1	WP_007423032.1
									WP_035189155.1				WP_007423234.1												WP_007422417.1	WP_011942163.1		WP_011942236.1	WP_012040189.1			WP_007422320.1				WP_007422784.1
																																WP_007422774.1				WP_011930754.1
																																				WP_050751080.1
																																				WP_081432847.1
				Acidiphilium multivorum AIU301	Heterotrophic	Acidophilic	WP_013639709.1	WP_007421611.1	WP_013640129.1	WP_013641090.1	WP_013641150.1	WP_007421610.1	WP_013639984.1	WP_007423235.1	WP_013641193.1	WP_007424827.1			WP_013639447.1		WP_011941871.1	WP_007422419.1	WP_007423195.1		WP_012039832.1	WP_011942157.1	WP_029312620.1	WP_011942236.1	WP_013639894.1	WP_012040068.1		WP_007422023.1		WP_011941470.1	WP_007423347.1	WP_013639233.1
									WP_035189155.1				WP_007423234.1												WP_007422417.1	WP_013639949.1		WP_007421550.1	WP_013640918.1			WP_007422320.1				WP_007422784.1
																																WP_007422774.1				WP_013635122.1
				Acidiphilium rubrum ATCC 35905	Heterotrophic	Acidophilic	WP_029311290.1	WP_029312204.1	WP_029312203.1	WP_029312917.1	WP_029310478.1	WP_029312205.1	WP_029310485.1	WP_029312329.1	WP_029312533.1	WP_029313176.1			WP_029311839.1	WP_029314631.1	WP_029311288.1	WP_175612095.1	WP_029311349.1		WP_029311784.1	WP_029311342.1	WP_029312620.1	WP_029311471.1	WP_029311448.1	WP_029311368.1		WP_029311837.1	WP_029314307.1	WP_029312402.1	WP_029311785.1	WP_029310552.1
									WP_029313305.1				WP_029312330.1						WP_211252818.1						WP_029311287.1	WP_029311558.1			WP_029312691.1			WP_029311930.1				WP_029311515.1
																										WP_051657169.1
	Betaproteobacteria	Ferrovales	Ferrovaceae	Ferrovum myxofaciens P3G	Autotrophic	Acidophilic	WP_031596589.1	WP_031597056.1	WP_031595243.1			WP_051861783.1	WP_031596559.1	WP_031596557.1	WP_031595487.1	WP_031598308.1			WP_035417970.1		WP_031596587.1	WP_035417198.1	WP_031595171.1		WP_035417195.1	WP_031596442.1	WP_031596751.1	WP_197456291.1	WP_082783422.1	WP_031597818.1	WP_031595465.1					WP_031596155.1
								WP_031595246.1	WP_150112438.1																	WP_031596135.1										WP_031596500.1
				Ferrovum sp. JA12	Autotrophic	Acidophilic	WP_056930455.1	WP_056930584.1	WP_056930585.1			WP_152975739.1	WP_056929315.1	WP_056929316.1	WP_056929522.1	WP_056930257.1					WP_056930453.1	WP_204374814.1	WP_056929855.1		WP_056930452.1	WP_056929361.1	WP_056929235.1	WP_056929498.1	WP_056929014.1	WP_056929641.1	WP_082601180.1					WP_056929321.1
																										WP_056930422.1					WP_056930701.1					WP_056930287.1
																																				WP_056930432.1
		Nitrosomonadales	Gallionellaceae	Gallionella capsiferriformans ES-2	Autotrophic	Neutrophilic	WP_013293583.1	WP_013294356.1	WP_013293175.1	WP_013294164.1		WP_223293702.1	WP_013294550.1	WP_013294551.1	WP_013294608.1	WP_013293753.1	WP_013292631.1	WP_013292630.1	WP_041938381.1	WP_013294157.1	WP_013293581.1	WP_013293582.1	WP_013294176.1		WP_013293485.1	WP_013293155.1	WP_013294840.1	WP_013294180.1	WP_013292134.1	WP_013293733.1	WP_013294124.1	WP_013293337.1		WP_013294672.1		WP_013294566.1
									WP_013294357.1																WP_013293580.1	WP_013292432.1			WP_013293578.1
																									WP_013293522.1
				Sideroxydans lithotrophicus ES-1	Autotrophic	Neutrophilic	WP_013029932.1	WP_013030256.1	WP_013030257.1	WP_013030131.1		WP_013030255.1	WP_013028328.1	WP_013028327.1	WP_013028846.1	WP_013030329.1	WP_013030377.1	WP_013030378.1	WP_013029765.1	WP_013030122.1	WP_013030284.1	WP_223293853.1	WP_013029101.1		WP_013029332.1	WP_013028774.1	WP_013031115.1	WP_013029197.1	WP_013028185.1	WP_013029773.1	WP_013030410.1	WP_013028872.1		WP_013029460.1		WP_041420951.1
									WP_013029010.1										WP_013030890.1	WP_013030892.1	WP_013029930.1				WP_013030280.1	WP_013029413.1			WP_013029927.1
																									WP_013029929.1
	Gammaproteobacteria	Acidiferrobacterales	Acidiferrobacteraceae	Acidiferrobacter thiooxydans ZJ	Autotrophic	Acidophilic	WP_065970936.1	WP_065972229.1	WP_211306929.1		WP_065970664.1	WP_083996319.1	WP_065969032.1	WP_065969079.1	WP_065970942.1	WP_065970621.1	WP_065971807.1	WP_065971806.1		WP_065968702.1	WP_065970932.1	WP_065970934.1	WP_065970642.1		WP_114282218.1	WP_114283213.1	WP_147267204.1	WP_065971231.1	WP_065970924.1		WP_211307007.1	WP_065971415.1				WP_065969191.1
																									WP_065970928.1	WP_065971435.1		WP_211307014.1			WP_114283102.1	WP_114282841.1				WP_114283321.1
																										WP_211306797.1					WP_065971923.1	WP_141689343.1
		Chromatiales	Ectothiorhodospiraceae	Acidihalobacter ferrooxydans V8	Autotrophic	Acidophilic	WP_076837229.1	WP_076835712.1	WP_076835713.1	WP_076836919.1	WP_076837446.1	WP_076835711.1	WP_076835547.1	WP_076835548.1	WP_076837307.1	WP_198034290.1	WP_076836710.1	WP_076836709.1	WP_198034304.1	WP_076837843.1	WP_076837227.1	WP_076837228.1	WP_076837290.1		WP_076837226.1	WP_198034306.1	WP_076838154.1	WP_076837494.1	WP_083700313.1		WP_076837346.1	WP_076837448.1	WP_076835089.1	WP_076838247.1		WP_076835078.1
											WP_076837654.1															WP_083700073.1			WP_076837224.1			WP_076837449.1
																																WP_076837450.1
																																WP_076837653.1
				Acidihalobacter prosperus DSM5130	Autotrophic	Acidophilic	WP_038087530.1	WP_065089055.1	WP_038087501.1	WP_038086777.1	WP_038092657.1	WP_065089054.1	WP_038092418.1	WP_038092421.1	WP_065089293.1	WP_065089412.1	WP_065089122.1	WP_038091928.1	WP_065089442.1	WP_038088557.1	WP_065089041.1	WP_065089040.1	WP_038086384.1		WP_038092882.1	WP_201786996.1	WP_038087782.1	WP_038087491.1	WP_065089043.1	WP_065089229.1	WP_038091803.1	WP_038092759.1		WP_065089664.1		WP_038092708.1
											WP_038093316.1														WP_038087525.1	WP_065089876.1			WP_052064143.1							WP_038092754.1
																										WP_082954402.1			WP_065089354.1
		Xanthomonadales	Rhodanabacteraceae	Metallibacterium scheffleri DKE6	Mixotrophic	Neutrophilic, acid-tolerant	WP_081129961.1	WP_081127465.1	WP_136256470.1	WP_081126823.1	WP_081129964.1	WP_081127462.1	WP_081126023.1	WP_081126024.1	WP_081129986.1	WP_081126900.1			WP_081130049.1	WP_081129806.1	WP_081129960.1	WP_081128132.1	WP_081128038.1		WP_081126809.1	WP_081127644.1	WP_081126179.1	WP_176212443.1	WP_081128128.1		WP_081126940.1	WP_081128151.1		WP_081127031.1	WP_081129723.1	WP_081125844.1
									WP_081127467.1																WP_081129959.1				WP_081129807.1
		Enterobacterales	Enterobacteriaceae	Escherichia coli O157:H7 str. Sakai DNA	Heterotrophic	Neutrophilic	WP_001198386.1	WP_000516135.1	WP_000786620.1	WP_001200573.1	WP_000420617.1	WP_001300112.1	WP_000729117.1	WP_001026276.1	WP_000678201.1	WP_001235102.1	WP_001196613.1	WP_000384413.1	WP_001295196.1	WP_001284618.1	WP_000130305.1	WP_000122253.1	WP_000934041.1		WP_000156520.1	WP_000753946.1	WP_000378258.1	WP_001107467.1	WP_000969372.1	WP_000758956.1	WP_000861334.1	WP_001243431.1	WP_001276309.1	WP_001135574.1	WP_001389299.1	WP_000230270.1
									WP_001118464.1																WP_001295325.1				WP_000800457.1			WP_001243437.1				WP_001126777.1
																																				WP_001295493.1
																																				WP_000719990.1
																																				WP_000047539.1
				Escherichia coli BW25113	Heterotrophic	Neutrophilic	WP_001198386.1	WP_000516135.1	WP_001118476.1	WP_001200579.1	WP_000420621.1	WP_001393454.1	WP_000729117.1	WP_001026276.1	WP_000678201.1	WP_001235102.1	WP_001196613.1	WP_000384413.1	WP_001295196.1	WP_001284618	WP_000130305.1	WP_000122253.1	WP_000934041.1		WP_000156518.1	WP_000753946.1	WP_000378250.1	WP_001107467.1	WP_000800457.1	WP_000758956.1	WP_000861334.1		WP_000218212.1	WP_001135574.1	WP_001300573.1	WP_001295493.1
																									WP_001295325.1								WP_001276305.1			WP_000719990.1
																																				WP_000230281.1
																																				WP_001126780.1
																																				WP_000047539.1
	Zetaproteobacteria	Mariprofundales	Mariprofundaceae	Mariprofundus ferroxydans O-1	Autotrophic	Neutrophilic	WP_167632443.1	WP_167631316.1	WP_009849082.1	WP_167631058.1		WP_009849084.1	WP_167632364.1	WP_040882031.1	WP_167631106.1	WP_167632376.1			WP_167631085.1	WP_167631086.1	WP_009851631.1	WP_167631572.1	WP_009850467.1		WP_200903927.1	WP_040881455.1	WP_167632304.1	WP_009849796.1	WP_167631950.1	WP_018294880.1	WP_009850231.1	WP_167631319.1	WP_167632415.1	WP_167631739.1		WP_018293407.1
																			WP_040881445.1	WP_009849779.1		WP_009851632.1			WP_167631880.1						WP_018294743.1	WP_009851131.1
																															WP_009850772.1
																															WP_009851053.1
Campylobacterota	Epsilonproteobacteria	Campylobacterales	Thiovulaceae	Sulfurimonas autotrophica DSM16294	Autotrophic	Neutrophilic	WP_013327914.1	WP_013327411.1	WP_013327395.1	WP_013326171.1		WP_013327410.1	WP_013326462.1	WP_013326463.1	WP_013327180.1	WP_013327471.1			WP_013325925.1	WP_013327493.1	WP_013327276.1	WP_013327913.1	WP_013327547.1		WP_013327593.1		WP_041675511.1	WP_013327528.1	WP_013327215.1		WP_013326589.1	WP_013326047.1				WP_013326559.1
									WP_013327652.1																			WP_013327065.1	WP_013327826.1			WP_013326048.1
									WP_013327218.1																							WP_013326049.1
									WP_013327212.1
				Sulfurimonas denitrificans DSM1251	Autotrophic	Acidophilic	WP_011373651.1	WP_011373262.1	WP_011373456.1			WP_011373261.1	WP_011372264.1	WP_011372265.1	WP_011372894.1	WP_011372154.1					WP_011373093.1	WP_011373650.1	WP_011372092.1		WP_011372049.1	WP_011373712.1	WP_041672182.1	WP_011373288.1	WP_011372922.1		WP_011373024.1	WP_011372147.1				WP_011373072.1
									WP_011372187.1																				WP_011371782.1			WP_011372148.1
									WP_011372860.1
									WP_011372916.1
Nitrospirota	Nitrospiria	Nitrospirales	Nitrospiraceae	Leptospirillum ferrooxidans C2-3	Autotrophic	Acidophilic	WP_014449040.1	WP_041774221.1	WP_148272649.1			WP_014449640.1	WP_014449688.1	WP_014449689.1		WP_014450467.1	WP_014450013.1	WP_014450012.1	WP_148272685.1	WP_014448843.1	WP_014449042.1	WP_014449041.1	WP_014449404.1		WP_014448940.1	WP_148272677.1	WP_014450544.1	WP_014448849.1	WP_014450503.1	WP_014449623.1		WP_014448947.1			WP_014449687.1	WP_014449722.1
									WP_014449638.1																WP_014448948.1				WP_014448466.1			WP_014450168.1
				Leptospirillum ferriphilum DSM14647	Autotrophic	Acidophilic	WP_161781767.1	WP_036082317.1	WP_036082319.1	WP_036082730.1	WP_036080956.1	WP_036082315.1	WP_023525627.1	WP_014960845.1		WP_036080949.1	WP_036081253.1	WP_052157754.1	WP_036081777.1		WP_036083654.1	WP_036083656.1	WP_014960908.1		WP_036082950.1	WP_023524266.1	WP_036083881.1	WP_014961694.1	WP_036079984.1	WP_036082741.1		WP_023524701.1			WP_014960847.1	WP_052157976.1
																									WP_036082943.1				WP_036081195.1			WP_014961587.1
																									WP_052157698.1
				Leptospirillum sp. CF-1	Autotrophic	Acidophilic	WP_042224592.1	WP_014960929.1	WP_014960930.1		WP_049713764.1	WP_023525547.1	WP_023525627.1	WP_014960845.1		WP_014962097.1	WP_014960237.1	WP_020859303.1	WP_023525851.1		WP_014961336.1	WP_014961337.1	WP_014960908.1		WP_014961595.1	WP_023524266.1	WP_014962184.1	WP_023525012.1	WP_023524401.1	WP_014960953.1		WP_014961587.1			WP_014960847.1	WP_023525651.1
																									WP_023525099.1				WP_023524565.1			WP_023524701.1
																									WP_023524443.1
				Leptospirillum rubarum	Autotrophic	Acidophilic	EAY55995.1	EAY56187.1	EAY56188.1			EAY56186.1				EAY58132.1	EAY57616.1	EAY57615.1	EAY57510.1		EAY55993.1	EAY55994.1	EAY56161.1		EAY57899.1	EAY57723.1	EAY58071.1	EAY56376.1	EAY57836.1	EAY56207.1		EAY56809.1			EAY55688.1	EAY57188.1
									EAY58130.1																EAY56801.1							EAY56697.1
																									EAY56810.1
Bacillota	Bacilli	Bacillales	Alicyclobacillaceae	Acidibacillus sulfuroxidans Y002	Heterotrophic	Acidophilic	WP_109429455.1	WP_109431037.1	WP_109431036.1			WP_181363041.1	WP_109431567.1	WP_109431566.1		WP_109431276.1			WP_219930655.1	WP_109431253.1	WP_109429453.1	WP_109429454.1		WP_109429185.1	WP_109429452.1	WP_109429124.1	WP_109431389.1	WP_109431682.1				WP_109430547.1		WP_109429653.1		WP_109429628.1
																						WP_109430476.1			WP_109429451.1	WP_109430237.1		WP_109431164.1				WP_109429507.1
																												WP_109429652.1				WP_109430122.1
				Acidibacillus ferrooxidans Huett2	Heterotrophic	Acidophilic	WP_067565817.1	WP_067567197.1	WP_179122974.1			WP_067953412.1	WP_067561151.1	WP_079289655.1	WP_067560783.1						WP_067565823.1	WP_067567086.1		WP_067561490.1	WP_079290075.1	WP_079291792.1	WP_179123032.1	WP_067564881.1				WP_079289614.1		WP_067561286.1		WP_067952849.1
																						WP_067566744.1			WP_079290185.1	WP_067560894.1		WP_067561284.1								WP_067567488.1
																						WP_067567171.1			WP_079290186.1	WP_067562040.1										WP_067560709.1
																						WP_067565820.1
				Alicyclobacillus acidocaldarius subsp. acidocaldarius Tc-4-1	Heterotrophic	Acidophilic	WP_014464708.1	WP_014464863.1	WP_041695977.1			WP_014464864.1	WP_012809810.1	WP_008336392.1					WP_041695008.1	WP_041695903.1	WP_008340896.1	WP_012811146.1		WP_014465760.1	WP_014464707.1	WP_041695563.1	WP_041695571.1	WP_014464336.1				WP_014464286.1		WP_049784309.1		WP_041694853.1
									WP_014464862.1													WP_008339574.1			WP_014464706.1	AEJ42933.1		WP_014463151.1
																										WP_014464415.1
																										WP_014465451.1
				Alicyclobacillus tengchongensis CGMCC1504	Heterotrophic	Acidophilic	WP_058094566.1	WP_058094817.1	WP_006445539.1			WP_058094816.1	WP_058094259.1	WP_058094260.1		WP_157057267.1			WP_198146700.1	WP_058093778.1	WP_040289259.1	WP_157057240.1		WP_157057269.1	WP_058094565.1	WP_058093923.1	WP_058095367.1	WP_006447564.1				WP_006447634.1		WP_058094662.1		WP_083495996.1
																						WP_058094040.1			WP_058094564.1	WP_157057271.1		WP_058094664.1				WP_058095763.1				WP_058094678.1
																						WP_006446713.1				WP_040288991.1						WP_058095818.1
																										WP_058094155.1
	Clostridia	Eubacteriales	Clostridiales	Sulfobacillus acidophilus TPY	Mixotrophic	Acidophilic	AEJ38762.1	AEJ39372.1	AEJ38898.1		AEJ39373.1	AEJ38897.1	AEJ39154.1	AEJ38796.1		AEJ39374.1			AEJ38813.1	AEJ41063.1	AEJ38764.1	AEJ39861.1		AEJ38478.1	AEJ41962.1	AEJ41947.1	AEJ41979.1	AEJ39840.1						AEJ39335.1		AEJ41540.1
								AEJ38302.1					AEJ41329.1	AEJ39153.1								AEJ38763.1			AEJ38778.1	AEJ38966.1		AEJ41830.1								AEJ39743.1
																									AEJ38779.1			AEJ38433.1
																									AEJ41707.1
				Sulfobacillus thermosulfidooxidans DSM9293	Mixotrophic	Acidophilic	WP_084660858.1	WP_020374676.1	WP_020376206.1			WP_020376508.1	WP_020373934.1	WP_020373935.1		WP_084661776.1			WP_202802129.1	WP_020373736.1	WP_020376577.1	WP_081503102.1		WP_202802122.1	WP_020375180.1	WP_084660948.1	WP_020375199.1	WP_020374858.1				WP_020376530.1		WP_100217888.1		WP_020373135.1
									WP_020375513.1					WP_020376568.1								WP_020373692.1			WP_084660857.1	WP_020376121.1		WP_020375602.1				WP_100217928.1
									WP_020376507.1													WP_020376578.1			WP_084660856.1	WP_020373252.1		WP_020374349.1				WP_020375480.1
									WP_020374677.1																							WP_084661424.1
				Sulfobacillus thermotolerans Kr1	Mixotrophic	Acidophilic	AUW93145.1	AUW94495.1	AUW94496.1			AUW93205.1	AUW94005.1	AUW94004.1		AUW94497.1			AUW94637.1	AUW95345.1	AUW93147.1	AUW93146.1		AUW92894.1	AUW92594.1	AUW94764.1	AUW92579.1	AUW92840.1				AUW93188.1		AUW95557.1		WP_103375404.1
									AUW93206.1					AUW93154.1								AUW93441.1			AUW93149.1			AUW95098.1
																									AUW93148.1
				Sulfobacillus benefaciens	Mixotrophic	Acidophilic	PSR27764.1	PSR31531.1	PSR31530.1			PSR30468.1	PSR28309.1	PSR27756.1		PSR31529.1			PSR31649.1	PSR25852.1	PSR27762.1	PSR27763.1		PSR26013.1	PSR26639.1	PSR31858.1		PSR30908.1				PSR26235.1		PSR31575.1		PSR31038.1
									PSR30430.1				PSR31293.1	PSR28310.1											PSR24687.1	PSR26628.1		PSR30347.1				PSR30413.1				PSR31764.1
																									PSR27805.1	PSR25172.1		PSR26433.1				PSR27430.1				PSR26069.1
																									PSR27761.1							PSR27431.1
Acidobacteriota	Terriglobia	Terriglobales	Acidobacteriaceae	Acidobacterium capsulatum ATCC 51196	Mixotrophic	Acidophilic	WP_083770690.1	WP_015895965.1	WP_015895969.1			WP_015897188.1	WP_015895894.1	WP_015895893.1		WP_015897493.1	WP_015897622.1	WP_015897620.1	WP_015897508.1	WP_015896926.1	WP_015898461.1	WP_015898462.1	WP_015897826.1		WP_015896836.1	WP_012680673.1	WP_015897217.1	WP_015897140.1	WP_015897230.1	WP_015897505.1		WP_015897492.1				WP_015896927.1
									WP_041840172.1																WP_015898460.1	WP_015897085.1						WP_015897609.1				WP_041839118.1
																									WP_015895794.1
Actinomycetota	Acidimicrobiia	Acidimicrobiales	Acidimicrobiaceae	Ferrimicrobium acidiphilum DSM 19497	Heterotrophic	Acidophilic	WP_035388134.1	WP_035392517.1	WP_052566022.1			WP_160290329.1	WP_035389033.1	WP_035390241.1		WP_035392520.1					WP_035388137.1	WP_035389020.1		WP_035391020.1		WP_052574640.1	WP_035389905.1	WP_081900924.1				WP_201773915.1			WP_052565907.1	WP_035389983.1
									WP_052565568.1				WP_035388654.1	WP_035389034.1								WP_035388136.1
									WP_052566252.1
				Ferrithrix thermotolerans DSM 19514	Heterotrophic	Acidophilic	WP_072790944.1	WP_072788871.1	WP_072788874.1			WP_072788873.1	WP_072792243.1	WP_072788223.1		WP_072788878.1			WP_072791473.1		WP_072790940.1	WP_072791015.1		WP_072788663.1			WP_072792307.1	WP_072790555.1				WP_072788675.1			WP_072789793.1	WP_072788317.1
									WP_178138718.1				WP_072788225.1	WP_072790880.1								WP_072788534.1
				Acidimicrobium ferrooxidans DSM 10331	Mixotrophic	Acidophilic	WP_015798198.1	WP_015799340.1	WP_015799342.1			WP_015799341.1	WP_015797913.1	WP_041661627.1		WP_015799344.1					WP_015798200.1	WP_083769235.1		WP_015799284.1		WP_015798160.1	WP_015799412.1	WP_015799007.1				WP_015799131.1			WP_143712096.1	WP_015797702.1
									WP_041661742.1				WP_015799237.1	WP_049755543.1								WP_015799144.1

## Sheet: Metabolic characteristics
	Class	Order	Family	Bacterium	Carbon metabolism	Optimal pH range (*)	Reference
	Acidithiobacillia	Acidithiobacillales	Acidithiobacillaceae	Acidithiobacillus albertensis DSM14366	Autotrophic	Acidophilic	10.1186/s40793-017-0282-y
				Acidithiobacillus caldus ATCC51756	Autotrophic	Acidophilic	10.1128/JB.00843-09
				Acidithiobacillus ferridurans JCM18981	Autotrophic	Acidophilic	10.1128/MRA.01028-18
				Acidithiobacillus ferrivorans SS3	Autotrophic	Acidophilic	10.1007/s00792-016-0882-2
				Acidithiobacillus ferrooxidans ATCC23270	Autotrophic	Acidophilic	10.3389/fmicb.2011.00079
				Acidithiobacillus thiooxidans ATCC19377	Autotrophic	Acidophilic	10.1186/s40793-017-0305-8
				Acidithiobacillus sulfuriphilus CJ-2	Autotrophic	Acidophilic	10.1099/ijsem.0.003576
				Acidithiobacillus sp. PG05	Autotrophic	Acidophilic	10.3389/fmicb.2022.960324
				Acidithiobacillus ferrooxidans MC 2.2	Autotrophic	Acidophilic	10.3389/fmicb.2022.960324
	Alphaproteobacteria	Rhodospirillales	Acetobacteraceae	Acidiphilium angustum ATCC 35903	Heterotrophic	Acidophilic	10.1099/00207713-36-2-197
				Acidiphilium cryptum JF-5	Heterotrophic	Acidophilic	10.1016/j.hydromet.2015.08.003
				Acidiphilium multivorum AIU301	Heterotrophic	Acidophilic	10.3390/microorganisms9050984
				Acidiphilium rubrum ATCC 35905	Heterotrophic	Acidophilic	10.1099/00207713-36-2-197
	Betaproteobacteria	Ferrovales	Ferrovaceae	Ferrovum myxofaciens P3G	Autotrophic	Acidophilic	10.1128/AEM.03230-13
				Ferrovum sp. JA12	Autotrophic	Acidophilic	10.1371/journal.pone.0146832
		Nitrosomonadales	Gallionellaceae	Gallionella capsiferriformans ES-2	Autotrophic	Neutrophilic	10.1111/gbi.12162
				Sideroxydans lithotrophicus ES-1	Autotrophic	Neutrophilic	10.1093/femsec/fiz034
	Gammaproteobacteria	Acidiferrobacterales	Acidiferrobacteraceae	Acidiferrobacter thiooxydans ZJ	Autotrophic	Acidophilic	10.1016/j.resmic.2018.08.001
		Chromatiales	Ectothiorhodospiraceae	Acidihalobacter ferrooxydans V8	Autotrophic	Acidophilic	10.1128/genomeA.00413-17
				Acidihalobacter prosperus DSM5130	Autotrophic	Acidophilic	10.1128/genomeA.01042-14
		Xanthomonadales	Rhodanabacteraceae	Metallibacterium scheffleri DKE6	Mixotrophic	Neutrophilic, Acid-tolerant	10.1093/femsec/fix011
		Enterobacterales	Enterobacteriaceae	Escherichia coli O157:H7 str. Sakai DNA	Heterotrophic	Neutrophilic	10.1128/JB.01481-08
				Escherichia coli BW25113	Heterotrophic	Neutrophilic	10.1099/mic.0.000742
				Salmonella enterica subsp. enterica serovar Typhimurium str. LT2	Heterotrophic	Neutrophilic	10.1128/jb.175.7.1981-1987.1993
		Pseudomonadales	Pseudomonadaceae	Pseudomonas putida NBRC 14164	Heterotrophic	Neutrophilic	10.5897/AJMR12.1919
	Zetaproteobacteria	Mariprofundales	Mariprofundaceae	Mariprofundus ferrooxydans O-1	Autotrophic	Neutrophilic	10.15468/c3kkgh
	Epsilonproteobacteria	Campylobacterales	Thiovulaceae	Sulfurimonas autotrophica DSM16294	Autotrophic	Neutrophilic	10.1099/ijs.0.02682-0
				Sulfurimonas denitrificans DSM1251	Autotrophic	Acidophilic	10.3389/fmicb.2015.00989
	Nitrospiria	Nitrospirales	Nitrospiraceae	Leptospirillum ferrooxidans C2-3	Autotrophic	Acidophilic	10.1128/jb.00696-12
				Leptospirillum ferriphilum DSM14647	Autotrophic	Acidophilic	10.1128/genomeA.01153-14
				Leptospirillum sp. CF-1	Autotrophic	Acidophilic	10.1016/j.jbiotec.2016.02.008
				Leptospirillum rubarum	Autotrophic	Acidophilic	10.1128/AEM.02943-08
	Bacilli	Bacillales	Alicyclobacillaceae	Acidibacillus sulfuroxidans Y002	Heterotrophic	Acidophilic	10.1016/j.resmic.2022.104008
				Acidibacillus ferrooxidans Huett2	Heterotrophic	Acidophilic	10.4028/www.scientific.net/SSP.262.334
				Alicyclobacillus acidocaldarius subsp. acidocaldarius Tc-4-1	Heterotrophic	Acidophilic	10.1128/JB.05709-11
				Alicyclobacillus tengchongensis CGMCC1504	Heterotrophic	Acidophilic	10.1007/s12275-014-3625-z
	Clostridia	Eubacteriales	Clostridiales	Sulfobacillus acidophilus TPY	Mixotrophic	Acidophilic	10.3389/fmicb.2016.01861
				Sulfobacillus thermosulfidooxidans DSM9293	Mixotrophic	Acidophilic	10.3389/fmicb.2020.00044
				Sulfobacillus thermotolerans Kr1	Mixotrophic	Acidophilic	10.1038/s41598-019-51486-1
				Sulfobacillus benefaciens	Mixotrophic	Acidophilic	10.1007/s00792-008-0184-4
	Terriglobia	Terriglobales	Acidobacteriaceae	Acidobacterium capsulatum ATCC 51196	Mixotrophic	Acidophilic	10.1128/AEM.02294-08
	Acidimicrobiia	Acidimicrobiales	Acidimicrobiaceae	Ferrimicrobium acidiphilum DSM 19497	Heterotrophic	Acidophilic	10.1099/ijs.0.65409-0
				Ferrithrix thermotolerans DSM 19514	Heterotrophic	Acidophilic	10.1099/ijs.0.65409-0
				Acidimicrobium ferrooxidans DSM 10331	Mixotrophic	Acidophilic	10.4056/sigs.1463
	(*). Acidophile: optimal pH below 3.0. Moderate acidophile: optimal pH between 3.0-5.0. Acid-tolerant: optimal pH below 5, though they can grow at pH lower than this (Johnson and Quatrini, 2016. Acidophile Microbiology in Space and Time. In Acidophiles: Life in Extremely Acidic Environments. Quatrini and Johnson Eds. Caister Academic Press, Norfolk, UK.
